# Supplementary material for: Genetic Distribution of Five Spinocerebellar Ataxia Microsatellite Loci in Mexican Native American Populations and Its Impact on Contemporary Mestizo Populations
Source: Genes (Basel). 2022 Jan 16;13(1):157. doi: 10.3390/genes13010157 (PMC8775409; doi:10.3390/genes13010157)
Supplement: Supplementary file 1 [file genes-13-00157-s001.zip]

Archive with 26 entries (25 files):
- Supplementary materials Gomez R/
- __MACOSX/._Supplementary materials Gomez R
- Supplementary materials Gomez R/Figure S3.tiff
- __MACOSX/Supplementary materials Gomez R/._Figure S3.tiff
- Supplementary materials Gomez R/Figure S11.tiff
- __MACOSX/Supplementary materials Gomez R/._Figure S11.tiff
- Supplementary materials Gomez R/Figure S10.tiff
- __MACOSX/Supplementary materials Gomez R/._Figure S10.tiff
- Supplementary materials Gomez R/Figure S2.tiff
- __MACOSX/Supplementary materials Gomez R/._Figure S2.tiff
- Supplementary materials Gomez R/Figure S5.tiff
- __MACOSX/Supplementary materials Gomez R/._Figure S5.tiff
- Supplementary materials Gomez R/Tables Supplementary Gomez et al.xlsx
- __MACOSX/Supplementary materials Gomez R/._Tables Supplementary Gomez et al.xlsx
- Supplementary materials Gomez R/Figure S9.tiff
- __MACOSX/Supplementary materials Gomez R/._Figure S9.tiff
- Supplementary materials Gomez R/Figure S8.tiff
- __MACOSX/Supplementary materials Gomez R/._Figure S8.tiff
- Supplementary materials Gomez R/Figure S4.tiff
- __MACOSX/Supplementary materials Gomez R/._Figure S4.tiff
- Supplementary materials Gomez R/Figure S7.tiff
- __MACOSX/Supplementary materials Gomez R/._Figure S7.tiff
- Supplementary materials Gomez R/Figure S6.tiff
- __MACOSX/Supplementary materials Gomez R/._Figure S6.tiff
- Supplementary materials Gomez R/Figure S1.tiff
- __MACOSX/Supplementary materials Gomez R/._Figure S1.tiff
