# Supplementary material for: Genetic Distribution of Five Spinocerebellar Ataxia Microsatellite Loci in Mexican Native American Populations and Its Impact on Contemporary Mestizo Populations
Source: Genes (Basel). 2022 Jan 16;13(1):157. doi: 10.3390/genes13010157 (PMC8775409; doi:10.3390/genes13010157)
Supplement: Supplementary file 1 [file genes-13-00157-s001.zip › Supplementary materials Gomez R/Tables Supplementary Gomez et al.xlsx]

## Sheet: Table S1
Table S1. Comparison data obtained from different worldwide populations.
	Country+B3:J55	Region	Ancestry	Population	Gender	n	Code	SCA type	Reference
	Hungary	Pécs	Hungarian	Hungarian	M/W	51	HUN	SCA 1	Gyürüs et al., 1999
	United States of America	Philadelphia	Mixed	Mixed	M/W	88	USA		Joo et al., 1999
	Finland	Various regions	NS	Finnish	M/W	250	FIN		Juvonen et al., 2005
	Mexico	Central Valley	Mestizo	Mestizo	M/W	300	CMV		Magaña et al., 2014
		Tlaltetela, Veracruz				140	TLA
	France	-	French / Alsatian	French / Alsatian	M/W	73	FRA		Morris-Rosendahl et al., 1997
	Russia	East-Europe	Caucasian /Mongolian		M/W	1278	RUS		Popova et al., 2001
				Adygei		269	ADY
				Bashkir		98	BAS
				Belarussian		311	BEL
				Holmogory		48	HOL
				Kursk		232	KUR
				Novgorod		110	NOV
				Oshevensk		74	OSH
				Udmurt		46	UDM
				Yakut		90	YAK
	Ukraine					106	UKR
				Alchevsk		56	ALC
				Lviv		50	LVI
	Combined	Utah of Northern Europe and France	Caucasian	NS	M/W	90	COM-1		Watkins et al., 1995
		Far East region	Asian	NS	M/W	78	COM-2
	Poland	Central-Western	Caucasian	NS	W	117	POL		Sobczak et al., 2004
	United States of America	-	Caucasian	NS	M/W	24	USA	SCA-2	Elden et al., 2010
	Great Britain	United Kingdom	Caucasian	United Kingdom	NS	77	GBR		Figueroa et al., 2009
	Germany	Frankfurt	Caucasian	German	M/W	620	DEU-1		Gispert et al., 2012
		Tübingen				554	DEU-2
	Switzerland	NS		Swiss	NS	195	CHE
	Finland	Various regions	NS	Finnish	M/W	250	FIN		Juvonen et al., 2005
	Turkey	Instanbul	Turkish	Turkish	M/W	420	TUR		Lahut et al., 2012
	Cuba	Holguín	NS	Cuban	NS	40	CUB		Laffita-Mesa et al., 2012
	Mexico	Central Valley	Mestizo	Mestizo	M/W	300	CVM		Magaña et al., 2014
		Tlaltetela, Veracruz				140	TLA
	Poland	Central-Western	Caucasian	NS	W	117	POL		Sobczak et al., 2004
	United States of America	Utah residents	Caucasian	CEU	NS	55	CEU		Yu et al., 2005
	China	Beijing	Asian	CHB	NS	43	CHB
	Japan	Tokio	Asian	JPT	NS	45	JPT
	Nigeria	Ibadan	African	YRI	NS	53	YRI
	India	Eastern	Mixed	IND	NS	412	IND	SCA-3	Chattopadhyay et al., 2003
	Brazil	Rio de Janeiro	NS	NS	M/W	237	BRA		Gestinari et al., 2004
	Finland	Various regions	NS	Finnish	M/W	251	FIN		Juvonen et al., 2005
	Portugal	Tagus River Valley	NS	NS	NS	160	PRT		Maciel et al., 2001
	Mexico	Central Valley	Mestizo	Mestizo	M/W	300	CVM		Magaña et al., 2014
		Tlaltetela, Veracruz				140	TLA
	Israel	NS	Jewish	Yemeni	NS	50	ISR		Sharony et al., 2019
	Finland	Various regions	NS	Finnish	M/W	250	FIN	SCA-6	Juvonen et al., 2005
	Mexico	Central Valley	Mestizo	Mestizo	M/W	300	CVM		Magaña et al., 2014
		Tlaltetela, Veracruz				140	TLA
	Combined	Various regions	NS	NS	NS	475	COM		Zhuchenko et al., 1997
	Finland	Various regions	NS	Finnish	M/W	247	FIN	SCA-7	Juvonen et al., 2005
	Mexico	Central Valley	Mestizo	Mestizo	M/W	300	CVM		Magaña et al., 2014
		Tlaltetela, Veracruz				140	TLA
References
Chattooadhyay B, Basu P, Gangopadhyay PK, Mukherjee SC, Sinha KK, Chakraborty A, Roy T, Roychoudhury S, Majumder PP, Bhattacharyya NP (2003) Variation of CAG repeats and two intragenic polymorphisms at SCA3 locus among Machado-Joseph disease/SCA3 patients and diverse normal populations from eastern India. Acta Neurol Scand 108:407-414
Elden AC, Kim H-J, Hart MP, Chen-Plotkin AS, Johnson BS, Fang X, Armakola M, Geser F, Greene R, Lu MM, et al (2010) Ataxin-2 intermediate-lenght polyglutamine expansions are associated with increased risk for ALA. Nature 466:1069-1075
Figueroa KP, Farooqi S, Harrup K, Frank J, O'Rahilly S, Pulst SM (2009) Genetic Variance in the Spinocerebellar Ataxia Type 2 (ATXN2) Gene in Children with Severe Early Onset Obesity. PLoS ONE 4:e8280
Gestinari RS, Duarte SFP, Pimentel MMG, Costa Lima MA (2004) Genetic Polymoprhism of MJD1 Alleles and Molecular Analysis of SCA3 Patients from Rio de Janeiro, Brazil. Genet Test 8:281-285				Gestinari RS, Duarte SFP, Pimentel MMG, Costa Lima MA (2004) Genetic Polymoprhism of MJD1 Alleles and Molecular Analysis of SCA3 Patients from Rio de Janeiro, Brazil. Genet Test 8:281-286
Gispert S, Kurz A, Waibel S, Bauer P, Liepelt I, Geisen C, Gitler AD, Becker T, Weber M, Berg D, et al (2012) The modulation of Amyotrophic Lateral Sclerosis risk by Ataxin-2 intermediate polyglutamine expansions is a specific effect. Neurobiol Dis 45:356-361				Gispert S, Kurz A, Waibel S, Bauer P, Liepelt I, Geisen C, Gitler AD, Becker T, Weber M, Berg D, et al (2012) The modulation of Amyotrophic Lateral Sclerosis risk by Ataxin-2 intermediate polyglutamine expansions is a specific effect. Neurobiol Dis 45:356-362
Gyürüs PJ, Molnár J, Melegh B, Tóth G, Morava E, Kosztolanyi, Méhes K (1999) Trinucleotide Repeat Polymorphism at Five Disease Loci in Mixed Hungarian Population. Am J Med Genet 87:245-250				Gyürüs PJ, Molnár J, Melegh B, Tóth G, Morava E, Kosztolanyi, Méhes K (1999) Trinucleotide Repeat Polymorphism at Five Disease Loci in Mixed Hungarian Population. Am J Med Genet 87:245-251
Joo E-J, Lee JH, Cannon TD, Price A (1999) Possible association between schizoprenia and a CAG repeat polymorphism in the spinocerebellar ataxia type 1 (SCA1) gene on human chromosome 6p23. Psychiatr Genet 9:7-11				Joo E-J, Lee JH, Cannon TD, Price A (1999) Possible association between schizoprenia and a CAG repeat polymorphism in the spinocerebellar ataxia type 1 (SCA1) gene on human chromosome 6p23. Psychiatr Genet 9:7-12
Juvonen V, Hietala M, Kairisto V, Savontaus M-L (2005) The occurrence of domain spinicerebellar ataxias among 251Finnish ataxia patients and the role of predisposing large normal alleles in a genetically isolated population. Acta Nerol Scand 111:154-162				Juvonen V, Hietala M, Kairisto V, Savontaus M-L (2005) The occurrence of domain spinicerebellar ataxias among 251Finnish ataxia patients and the role of predisposing large normal alleles in a genetically isolated population. Acta Nerol Scand 111:154-163
Lahut S, Ömür Ö, Uyam Ö, Agim ZS, Özoguz A, Parman Y, Deymeer F, Oflazer P, Koc F, Özcelik H, et al (2012) ATXN2 and Its Neighbouring Gene SH2B3 Are Associated with Increased ALS Risk in the Turkish Population. PLoS ONE 7:e42956				Lahut S, Ömür Ö, Uyam Ö, Agim ZS, Özoguz A, Parman Y, Deymeer F, Oflazer P, Koc F, Özcelik H, et al (2012) ATXN2 and Its Neighbouring Gene SH2B3 Are Associated with Increased ALS Risk in the Turkish Population. PLoS ONE 7:e42957
Maciel P, Costa MdC, Ferro A, Rousseau M, Santos CS, Gaspar C, Barros J, Rouleau GA, Coutinho P, Sequeiros J (2001) Improvement in the Molecular Diagnosis of Machado-Joseph Disease. Arch Neurol 58:1821-1827				Maciel P, Costa MdC, Ferro A, Rousseau M, Santos CS, Gaspar C, Barros J, Rouleau GA, Coutinho P, Sequeiros J (2001) Improvement in the Molecular Diagnosis of Machado-Joseph Disease. Arch Neurol 58:1821-1828
Mizushima K, Watanabe M, Kondol I, Okamoto K, Shizuka M, Abe K, Aoki M, Shoji M (1999) Analysis of spinocerebellar ataxia type 2 gene and haplotype analysis: CCG1-2 polymorphism and contribution to founder effect. J Med Genet 36:112-114				Mizushima K, Watanabe M, Kondol I, Okamoto K, Shizuka M, Abe K, Aoki M, Shoji M (1999) Analysis of spinocerebellar ataxia type 2 gene and haplotype analysis: CCG1-2 polymorphism and contribution to founder effect. J Med Genet 36:112-115
Morris-Rosendahl DJ, Burgert E, Uyanik G, Mayerova A, Duval F, Macher J-P, Crocq M-A (1997) Analysis of the CAG Repeats in the SCA1 and B37 Genes in Schizophrenic and Bipolar I Disorder Patients: Tentative Association Between B37 and Schizophrenia. Am J Med Genet 74:324-330
Popova SN, Slominsky PA, Pocheshnova EA, Balanovskaya EV, Tarskaya LA, Bebyakova NA, Bets LV, Ivanov VP, Livshits LA, Khusnutdinova EK, et al (2001) Polymorphism of trinucleotide repeats in loci DM, DRPLA and SCA1 in East European populations. Eur J Hum Genet 9:829-835
Pulst SM, Nechiporuk A, Nechiporuk T, Gispert S, Chen XN, Lopes-Cendes I, Pearlman S, Starkman S, Orozco-Dias G, Lunkes A, et al (1996) Moderate expansion of a normally biallelic trinucleotide repeat in spiniocerebellar ataxia type 2. Nat Genet 14:269-276
Sanpei K, Takano H, Igarashi S, Sato T, Oyabe M, Sasaki H, Wakisata A, Tashiro K, Ishida Y, Ikeuchi T, et al (1996) Identification of the spinocerebellar ataxia type 2 gene using a direct identification of repeat expansion and cloning technique, DIEECT. Nat Genet 14:277-282
Sharony R, Martins S, Costa IPD, Zaltzman R, Amorim A, Sequeiros J, Gordon CR (2019) Yemenite-Jewish families with Machado-Joseph disease (MJD/SCA3) share a recent common ancestor. Eur J Hum Genet 27:1731-1737
Sobczak K, Krzyzosiak WJ (2004) Patterns of CAG Repeat Interruptions in SCA1 and SCA2 Genes in Relation to Repeat Instability. Hum Mut 24:236-247
Watkins WS, Bamshad M, Jorde LB (1995) Population genetics of trinucleotide repeat polymorphisms. Hum Mol Genet 4:1485-1491
Zhuchenko O, Bailey J, Bonnen P, Ashizawa T, Stockton DW, Amos C, Dobyns WB, Subeamony AH, Zoghbi HY, Lee CC (1997) Autosomal dominant cerebellar ataxia (SCA6) associated with small polyglutamine expansions in the alpha1A-voltage-dependent calcium channel. Nat Genet 15:62-69

## Sheet: Table S2
Table S2. Allele frequencies of SCA1 found in the contemporary MNA populations and its comparison with other world populations
		SCA1
																				Russia									Ukraine
		Alleles	MAY	MAZ	MIX	NAH-GRO	NAH-MOR	PAM	POP	RAR	TOT	YOE	ZAP	HUN	USA	FIN	MTZ	TLA	FRA	ADY	BAS	BEL	HOL	KUR	NOV	OSH	UDM	YAK	ALC	LVI	COM-1	COM-2	POL
			n = 98	n = 12	n = 48	n = 58	n = 31	n = 69	n = 32	n = 74	n = 45	n = 36	n = 50	n = 51	n = 88	n = 250	n = 300	n = 70	n = 73	n = 269	n = 98	n = 311	n = 48	n = 232	n = 110	n = 74	n = 46	n = 90	n = 56	n = 50	n = 90	n = 78	n = 117
		18	-	-	-	-	-	-	-	-	-	-	-	0.0098	-	-	-	-	-	-	-	-	-	-	-	-	-	-	-	-	-	-	-
		20	-	-	-	-	-	-	-	-	-	-	-	0.0098	-	-	-	-	-	-	-	0.00161	-	-	-	-	-	-	-	-	-	-	-
		21	-	-	-	-	-	-	-	-	-	-	-	0.03922	-	-	-	-	-	-	-	-	-	-	-	-	-	-	-	-	-	0.00641	-
		22	-	-	-	-	-	-	-	-	-	-	-	0.03922	-	0.006	-	-	-	-	-	-	-	0.00216	-	-	-	-	-	-	-	0.01923	-
		23	-	-	-	-	-	-	-	-	-	0.02778	-	0.12745	-	-	-	-	-	-	-	0.00161	0.01042	-	-	0.00676	-	-	-	0.03	-	0.01282	-
		24	-	-	-	-	-	-	-	-	0.02222	-	-	0.33333	-	-	-	-	-	-	-	-	0.01042	0.00216	-	0.00676	-	-	-	-	-	0.01282	-
		25	0.07143	-	0.02083	-	-	-	-	-	0.05556	-	-	0.16667	-	-	-	-	-	-	0.0051	-	-	0.00216	0.02273	0.00676	-	-	-	-	-	0.01282	-
		26	-	-	0.01042	-	-	-	0.01563	-	-	-	-	0.13725	0.01136	-	0.00667	-	-	0.02045	0.02041	0.00965	0.01042	-	0.00909	-	0.03261	0.01667	-	0.01	-	0.17949	-
		27	-	-	0.02083	-	0.01613	-	0	-	-	0.01389	-	0.06863	0.01705	0.004	0.07167	0.02857	0.00685	0.00743	0.0051	0.02894	0.01042	0.02155	0.02273	0.00676	0.01087	0.00556	0.00893	0.01	0.02222	0.01923	0.02991
		28	0.09694	0.04167	0.05208	0.0431	0.06452	0.12319	0.0625	0.09459	0.13333	0.125	0.11	0.01961	0.05682	0.078	0.02	0.00714	0.06164	0.05762	0.14796	0.04341	0.125	0.07543	0.04091	0.13514	0.06522	0.43333	0.10714	0.04	0.07222	0.34615	0.02991
		29	0.07653	0.16667	0.08333	0.06897	0.20968	0.08696	0.09375	0.06757	0.05556	0.26389	0.08	0.0098	0.36932	0.376	0.16167	0.27857	0.36301	0.33643	0.2602	0.28939	0.1875	0.29957	0.26818	0.28378	0.26087	0.19444	0.25	0.4	0.39444	0.14103	0.32479
		30	0.17347	0.20833	0.16667	0.27586	0.1129	0.18116	0.23438	0.29054	0.15556	0.15278	0.31	0.0098	0.34091	0.23	0.14	0.1	0.33562	0.39219	0.38265	0.36334	0.30208	0.31034	0.35455	0.30405	0.34783	0.22778	0.39286	0.21	0.32778	0.17308	0.38034
		31	0.2398	0.29167	0.1875	0.31034	0.27419	0.28986	0.28125	0.31081	0.11111	0.19444	0.05	0.01961	0.02841	0.086	0.33333	0.22857	0.13014	0.08922	0.10204	0.10611	0.13542	0.09914	0.1	0.07432	0.16304	0.01111	0.10714	0.12	0.07778	0.03205	0.05983
		32	0.15306	0.25	0.29167	0.2069	0.22581	0.15942	0.21875	0.19595	0.31111	0.09722	0.33	-	0.10795	0.104	0.16833	0.22143	0.07534	0.0539	0.04082	0.08842	0.10417	0.12931	0.13182	0.13514	0.07609	0.07778	0.07143	0.13	0.07222	0.01923	0.10256
		33	0.04082	0.04167	0.02083	0.0431	0.04839	0.02899	0.01563	0.00676	0.04444	0.05556	0.08	0.0098	0.02273	0.05	0.055	0.05	0.0137	0.02974	0.02551	0.03698	0.04167	0.03017	0.00455	0.03378	0.02174	0.01111	0.03571	0.02	0.01111	0.01282	0.03846
		34	0.13776	-	0.14583	0.0431	0.04839	0.11594	0.07813	0.03378	0.08889	0.06944	0.03	-	0.00568	0.006	0.03	0.07143	-	0.00743	0	0.00322	0.02083	0.01078	0.02273	-	-	-	-	0.01	0.02222	0.01282	0
		35	0.0102	-	-	0.00862	-	0.01449	-	-	0.02222	-	0.01	-	0.01136	0.01	0.00667	0.01429	0.00685	0.00372	0.0051	0.01768	0.02083	0.01509	0.01364	-	-	-	0.02679	0.01	-	-	0.02137
		36	-	-	-	-	-	-	-	-	-	-	-	-	0.02273	0.05	-	-	-	-	0.0051	0.00965	0.01042	0.00216	0.00909	0.00676	0.01087	0.01667	-	0.01	-	-	0.00427
		37	-	-	-	-	-	-	-	-	-	-	-	-	-	-	-	-	0.00685	-	-	-	0.01042	-	-	-	0.01087	-	-	-	-	-	0.00427
		38	-	-	-	-	-	-	-	-	-	-	-	-	-	-	0.00667	-	-	-	-	-	-	-	-	-	-	-	-	-	-	-	-
		39	-	-	-	-	-	-	-	-	-	-	-	-	0.00568	-	-	-	-	-	-	-	-	-	-	-	-	-	-	-	-	-	-
		40	-	-	-	-	-	-	-	-	-	-	-	-	-	-	-	-	-	-	-	-	-	-	-	-	-	0.00556	-	-	-	-	-
		42	-	-	-	-	-	-	-	-	-	-	-	-	-	-	-	-	-	0.00186	-	-	-	-	-	-	-	-	-	-	-	-	-
		44	-	-	-	-	-	-	-	-	-	-	-	-	-	-	-	-	-	-	-	-	-	-	-	-	-	-	-	-	-	-	0.00427
		k	9	6	10	8	8	8	8	7	10	9	8	14	12	11	11	9	9	11	11	13	14	13	12	11	10	10	8	12	8	14	11

## Sheet: Table S3
Table S3. Allele frequencies of SCA2 found in the contemporary MNA populations and its comparison with other world populations
		SCA2
		Alleles	MAY	MAZ	MIX	NAH-GRO	NAH-MOR	PAM	POP	RAR	TOT	YOE	ZAP	USA	GBR	DEU-1	DEU-2	CHE	FIN	TUR	CUB	MTZ	TLA	POL	CEU	CHB	JPT	YRI
			n = 99	n= 12	n = 48	n = 68	n = 31	n = 70	n = 32	n = 74	n = 45	n = 36	n = 50	n = 24	n = 77	n = 620	n = 554	n = 195	n = 250	n = 420	n = 40	n = 300	n = 70	n = 117	n = 55	n = 43	n = 45	n = 53
		13	-	-	-	-	-	-	-	-	-	-	-	-	-	0.00161	-	-	-	-	-	-	-	-	-	-	-	-
		14	0.00505	-	-	-	-	-	-	-	-	-	-	-	-	0.00161	-	-	-	-	-	-	-	0.00427	-	-	-	-
		15	-	-	-	-	-	-	-	-	0.01111	-	-	-	-	-	-	-	-	0.00119	-	-	-	-	-	-	-	-
		16	-	-	-	-	-	-	-	-	-	-	-	-	-	-	0.0009	0.00256	-	0.00119	0.0125	-	-	-	-	-	-	-
		17	-	-	-	-	-	-	-	-	-	-	-	-	-	0.00242	0.00181	0.00256	0.002	0.00476	-	-	-	-	-	-	-	-
		18	-	-	-	-	-	-	-	-	-	-	-	-	-	-	0.0009	-	-	0.00119	-	-	-	-	-	-	-	-
		19	0.01515	-	-	-	0.01613	0.00714	-	0.01351	-	0.01389	-	-	-	0.00323	0.00271	0.00513	0.004	0.00238	-	0.005	-	0.00427	0.00909	-	-	-
		20	0.0101	-	-	-	-	-	-	-	-	-	-	-	-	0.00081	0.0009	-	-	0.00119	0.0625	0.00833	-	-	-	-	-	-
		21	0.00505	-	-	-	-	-	-	0.00676	-	-	0.04	-	0.01299	0.00323	0.00903	-	-	0.00119	0.2125	-	-	0.00427	-	-	-	-
		22	0.86869	0.79167	0.96875	0.66912	0.98387	0.88571	0.9375	0.87838	0.93333	0.97222	0.85	0.5	0.83766	0.91129	0.89079	0.92564	0.928	0.91786	0.4625	0.88	0.83571	0.91026	0.9	1	1	0.50943
		23	0.04545	0.16667	-	0.28676	-	0.05714	0.0625	0.0473	0.02222	0.01389	0.08	-	0.12338	0.05081	0.06769	0.04359	0.03	0.05714	0.075	0.03167	0.10714	0.05556	0.07273	-	-	0.42453
		24	-	-	0.01042	0.00735	-	0.00714	-	-	-	-	-	0.08333	-	0.00242	0.00451	0.00256	0.006	0.00476	0.0625	0.01833	0.01429	0.00427	-	-	-	0.03774
		25	0.01515	-	0.01042	-	-	0.00714	-	-	-	-	-	0.08333	0.01948	0.00081	-	-	-	0.00119	0.025	0.01833	-	-	-	-	-	0.01887
		26	-	-	-	-	-	-	-	0.00676	-	-	-	0.04167	-	-	-	-	-	-	0.0125	-	-	-	-	-	-	-
		27	0.0101	-	-	-	-	-	-	-	-	-	0.01	0.22917	0.00649	0.01855	0.01715	0.01538	0.016	0.00357	-	-	-	0.01282	0.01818	-	-	-
		28	0.02525	-	0.01042	0.03676	-	0.03571	-	0.0473	0.03333	-	0.01	-	-	-	-	0.00256	0.002	0.00119	0.0375	0.02167	0.01429	-	-	-	-	-
		29	-	0.04167	-	-	-	-	-	-	-	-	-	0.02083	-	0.00161	0.00271	-	0.012	0.00119	0.0125	0.00833	0.01429	0.00427	-	-	-	0.00943
		30	-	-	-	-	-	-	-	-	-	-	-	-	-	0.00081	-	-	-	-	0.0125	0.00833	0.01429	-	-	-	-	-
		31	-	-	-	-	-	-	-	-	-	-	-	0.04167	-	-	0.0009	-	-	-	0.0125	-	-	-	-	-	-	-
		34	-	-	-	-	-	-	-	-	-	-	-	-	-	0.00081	-	-	-	-	-	-	-	-	-	-	-	-
		35	-	-	-	-	-	-	-	-	-	-	0.01	-	-	-	-	-	-	-	-	-	-	-	-	-	-	-
		k	9	3	4	4	2	6	2	6	4	3	6	7	5	14	12	8	8	14	12	9	6	8	4	1	1	5

## Sheet: Table S4
Table S4. Allele frequencies of SCA3 found in the contemporary MNA populations and its comparison with other world populations
		SCA3
		Alleles	MAY	MAZ	MIX	NAH-GRO	NAH-MOR	PAM	POP	RAR	TOT	YOE	ZAP	IND	BRA	FIN	PRT	MTZ	TLA	ISR
			n = 99	n = 12	n = 48	n = 58	n = 31	n = 70	n = 32	n = 74	n = 45	n = 36	n = 50	n = 412	n = 237	n = 251	n = 160	n = 300	n =70	n = 50
		12	0.00505	-	-	-	-	-	-	-	-	-	-	-	0.00844	-	-	-	-	-
		13	-	-	-	-	-	-	-	-	-	-	-	0.00243	0.00844	0.00199	-	-	-	-
		14	0.17677	0.25	0.21875	0.19828	0.19355	0.15	0.21875	0.13514	0.21111	0.22222	0.24	0.19417	0.01899	0.28685	0.25	0.29167	0.28571	0.25
		15	0.01515	-	0.03125	0.02586	-	0.00714	0.0625	-	-	-	-	0.00485	0.03165	-	0.00313	0.00833	-	-
		16	-	-	-	0.00862	-	-	-	-	-	-	-	-	0.06962	-	-	0.00833	-	-
		17	-	-	-	-	-	-	-	-	-	-	-	-	0.05274	-	-	0.025	-	-
		18	0.0101	-	-	0.00862	0.01613	-	-	-	-	-	-	0.00243	0.01899	0.00199	0.00625	0.01167	-	-
		19	-	-	-	-	0.01613	-	-	-	0.01111	-	-	0.07403	0.01477	0.01195	0.00313	0.025	0.00714	-
		20	0.01515	-	-	-	-	0.00714	-	0.00676	-	0.01389	-	0.05097	0.01055	0.02789	0.02188	0.03833	0.02143	-
		21	0.0202	0.08333	0.01042	-	-	0.01429	-	0.03378	-	0.01389	0.01	0.05097	0.00422	0.13944	0.06563	0.025	0.02857	0.14
		22	-	0.04167	0.02083	0.02586	0.01613	-	0.01563	0.00676	-	0.02778	-	0.00728	0.01055	0.01793	0.03438	0.01167	0.00714	0.02
		23	0.53535	0.45833	0.44792	0.48276	0.32258	0.52143	0.57813	0.41216	0.5	0.58333	0.42	0.26092	0.01688	0.23705	0.38125	0.32333	0.35	0.29
		24	0.0202	-	0.02083	-	-	0.00714	0.01563	0.04054	-	-	0.02	0.03762	0.05063	0.04382	0.05	0.02167	0.00714	0.03
		25	0.0101	-	0.03125	0.01724	0.03226	-	-	-	0.02222	0.01389	-	0.01214	0.08228	0.00199	0.00313	0.01167	-	0.02
		26	0.01515	-	0.125	0.0431	0.27419	0.02857	0.07813	-	-	0.06944	0.03	0.05218	0.12236	0.01793	0.01563	0.075	0.20714	-
		27	0.11616	0.16667	0.09375	0.16379	0.12903	0.24286	0.03125	0.32432	0.21111	0.04167	0.28	0.13471	0.08439	0.12151	0.09688	0.085	0.05	0.17
		28	0.05051	-	-	0.01724	-	0.02143	-	0.04054	0.03333	-	-	0.0449	0.05696	0.05976	0.02813	0.01833	0.00714	0.04
		29	-	-	-	-	-	-	-	-	0.01111	-	-	0.03519	0.05696	0.02191	0.0125	0.01167	-	0.02
		30	0.00505	-	-	0.00862	-	-	-	-	-	-	-	0.01214	0.05274	0.00199	0.00625	-	0.00714	0.01
		31	-	-	-	-	-	-	-	-	-	-	-	0.00364	0.05063	-	0.00313	-	0.02143	-
		32	-	-	-	-	-	-	-	-	-	-	-	0.00364	0.03797	-	0.00313	-	-	0.01
		33	-	-	-	-	-	-	-	-	-	-	-	0.00243	0.03586	0.00199	0.00938	-	-	-
		34	-	-	-	-	-	-	-	-	-	-	-	0.00607	0.02743	0.00398	0.00313	0.00833	-	-
		35	-	-	-	-	-	-	-	-	-	-	-	0.00243	0.01266	-	-	-	-	-
		36	0.00505	-	-	-	-	-	-	-	-	0.01389	-	0.00243	0.02954	-	-	-	-	-
		37	-	-	-	-	-	-	-	-	-	-	-	-	0.01266	-	0.00313	-	-	-
		38	-	-	-	-	-	-	-	-	-	-	-	-	0.00844	-	-	-	-	-
		39	-	-	-	-	-	-	-	-	-	-	-	0.00243	0.00844	-	-	-	-	-
		40	-	-	-	-	-	-	-	-	-	-	-	-	0.00422	-	-	-	-	-
		k	14	5	9	11	8	9	7	8	7	9	6	23	29	17	20	17	12	11

## Sheet: Table S5
Table S5. Allele frequencies of SCA6 found in the contemporary MNA populations and its comparison with other world populations
		SCA6
		Allele	MAY	MAZ	MIX	NAH-GRO	NAH-MOR	PAM	POP	RAR	TOT	YOE	ZAP	FIN	MTZ	TLA	COM
			n = 98	n = 12	n = 48	n = 68	n = 31	n = 70	n = 32	n = 74	n = 45	n = 36	n = 50	n = 250	n = 300	n = 70	n = 475
		3	0.07653	-	0.04167	0.04412	0.06452	0.05	0.01563	0.0473	0.02222	0.02778	0.13	-	-	0.02857	-
		4	-	-	-	-	-	-	-	-	-	0.01389	-	0.01	-	-	0.02105
		5	-	-	-	-	-	-	-	-	-	-	-	-	0.01167	-	-
		6	0.02041	-	0.04167	0.10294	0.01613	0.01429	0.01563	0.04054	0.02222	0.04167	-	0.002	0.065	0.02857	0.00421
		7	-	-	-	-	-	-	-	-	-	-	-	0.186	-	-	0.06842
		8	-	-	-	-	-	-	-	-	-	-	-	0.004	-	-	0.00211
		9	-	-	-	-	-	0.01429	0.01563	-	-	-	-	-	0.00833	-	-
		10	0.40306	0.33333	0.41667	0.35294	0.51613	0.56429	0.59375	0.58108	0.47778	0.47222	0.35	0.002	0.505	0.50714	-
		11	0.03571	0.04167	0.01042	0.00735	0.04839	0.01429	0.01563	0.02027	0.01111	0.01389	-	0.218	0.065	0.04286	0.41895
		12	0.32653	0.5	0.375	0.36029	0.24194	0.26429	0.125	0.24324	0.35556	0.375	0.39	0.284	0.27	0.27143	0.15789
		13	0.13265	0.08333	0.10417	0.13235	0.1129	0.05	0.21875	0.04054	0.1	0.05556	0.13	0.272	0.075	0.12143	0.27895
		14	-	0.04167	0.01042	-	-	0.02857	-	0.02027	0.01111	-	-	0.02	-	-	0.04105
		15	0.0051	-	-	-	-	-	-	0.00676	-	-	-	0.002	-	-	0.00632
		16	-	-	-	-	-	-	-	-	-	-	-	-	-	-	0.00105
		k	7	5	7	6	6	8	7	8	7	7	4	10	7	6	10

## Sheet: Table S6
Table S6. Allele frequencies of SCA7 found in the contemporary MNA populations and its comparison with other world populations
		SCA7
		Alleles	MAY	MAZ	MIX	NAH-GRO	NAH-MOR	PAM	POP	RAR	TOT	YOE	ZAP	FIN	MTZ	TLA
			n = 99	n = 12	n = 48	n = 68	n = 31	n = 70	n = 32	n = 74	n = 45	n = 36	n = 50	n = 247	n = 300	n = 70
		6	-	-	-	-	-	-	-	-	0.02222	-	-	-	-	-
		7	-	-	-	-	-	0.00714	-	0.01351	-	0.01389	-	0.01619	0.01	-
		8	0.0202	-	-	-	-	-	-	-	-	-	-	0.00405	0.01833	0.00714
		9	0.19697	-	0.04167	0.04412	0.06452	0.09286	0.125	0.03378	0.05556	0.02778	0.06	-	0.11	-
		10	0.58586	0.83333	0.66667	0.73529	0.69355	0.65714	0.8125	0.7027	0.71111	0.65278	0.67	0.83806	0.59333	0.50714
		11	0.08586	-	0.07292	0.00735	0.04839	0.02143	-	0.04054	0.04444	0.08333	-	0.02632	0.06	0.2
		12	0.10606	0.16667	0.1875	0.21324	0.12903	0.20714	0.04688	0.19595	0.16667	0.19444	0.15	0.06478	0.16333	0.15
		13	0.00505	-	0.03125	-	0.06452	0.00714	0.01563	0.00676	-	0.02778	0.11	0.05061	0.04	0.10714
		14	-	-	-	-	-	0.00714	-	0.00676	-	-	0.01	-	0.005	0.02143
		16	-	-	-	-	-	-	-	-	-	-	-	-	-	0.00714
		k	6	2	5	4	5	7	4	7	5	6	5	6	8	7

## Sheet: Table S7
Table S7. Hardy-Weinberg expectation of the contemporary MNA populations.
		SCA1
			MAY	MAZ	MIX	NAH-GRO	NAH-MOR	PAM	POP	RAR	TOT	YOE	ZAP
			n = 98	n = 12	n = 48	n = 58	n = 31	n = 69	n = 32	n = 74	n = 45	n = 36	n = 50
		He	0.848	0.778	0.82	0.774	0.808	0.821	0.799	0.766	0.832	0.835	0.767
		Ho	0.755	0.833	0.854	0.81	0.613	0.783	0.75	0.716	0.664	0.833	0.68
		FIS	0.114	-0.028	-0.032	-0.038	0.257	0.053	0.077	0.072	0.236	0.016	0.123
		p	0.005	0.705	0.754	0.774	0.003	0.2	0.239	0.146	£ 0.001	0.486	0.063
		SCA2
			MAY	MAZ	MIX	NAH-GRO	NAH-MOR	PAM	POP	RAR	TOT	YOE	ZAP
			n = 98	n = 12	n = 48	n = 58	n = 31	n = 69	n = 32	n = 74	n = 45	n = 36	n = 50
		He	0.242	0.344	0.061	0.469	0.032	0.211	0.117	0.224	0.127	0.054	0.269
		Ho	0.242	0.083	0.062	0.103	0.032	0.129	0.062	0.149	0.089	0.056	0.2
		FIS	0.003	0.775	-0.01	0.783	0	0.396	0.489	0.341	0.311	-0.007	0.266
		p	0.575	0.007	1	£ 0.001	1	0.003	0.097	0.001	0.047	1	0.015
		SCA3
			MAY	MAZ	MIX	NAH-GRO	NAH-MOR	PAM	POP	RAR	TOT	YOE	ZAP
			n = 98	n = 12	n = 48	n = 58	n = 31	n = 69	n = 32	n = 74	n = 45	n = 36	n = 50
		He	0.664	0.691	0.724	0.697	0.765	0.645	0.606	0.702	0.659	0.602	0.686
		Ho	0.434	0.833	0.646	0.586	0.355	0.571	0.531	0.608	0.533	0.722	0.64
		FIS	0.35	-0.164	0.119	0.167	0.548	0.122	0.14	0.141	0.201	-0.186	0.077
		p	£ 0.001	0.919	0.086	0.017	£ 0.001	0.069	0.142	0.028	0.024	0.989	0.239
		SCA6
			MAY	MAZ	MIX	NAH-GRO	NAH-MOR	PAM	POP	RAR	TOT	YOE	ZAP
			n = 98	n = 12	n = 48	n = 58	n = 31	n = 69	n = 32	n = 74	n = 45	n = 36	n = 50
		He	0.706	0.628	0.671	0.715	0.656	0.605	0.583	0.597	0.634	0.63	0.692
		Ho	0.724	0.5	0.625	0.765	0.645	0.5	0.625	0.568	0.578	0.722	0.72
		FIS	-0.021	0.246	0.079	-0.061	0.033	0.181	-0.056	0.056	0.099	-0.132	-0.031
		p	0.673	0.178	0.241	0.887	0.461	0.015	0.753	0.268	0.213	0.913	0.692
		SCA7
			MAY	MAZ	MIX	NAH-GRO	NAH-MOR	PAM	POP	RAR	TOT	YOE	ZAP
			n = 98	n = 12	n = 48	n = 58	n = 31	n = 69	n = 32	n = 74	n = 45	n = 36	n = 50
		He	0.599	0.278	0.512	0.412	0.492	0.516	0.322	0.465	0.461	0.527	0.513
		Ho	0.404	-	0.396	0.265	0.452	0.386	0.125	0.392	0.311	0.528	0.52
		FIS	0.33	1	0.237	0.364	0.098	0.259	0.621	0.163	0.335	0.013	-0.004
		p	£ 0.001	0.007	0.896	0.001	0.262	0.002	£ 0.001	0.044	0.002	0.538	0.582
		Overall
			MAY	MAZ	MIX	NAH-GRO	NAH-MOR	PAM	POP	RAR	TOT	YOE	ZAP
		FIS	0.168	0.214	0.084	0.183	0.253	0.16	0.153	0.123	0.216	-0.066	0.067
		p	£ 0.001	0.01	0.02	£ 0.001	£ 0.001	£ 0.001	0.003	£ 0.001	£ 0.001	0.94	0.055

## Sheet: Table S8
Table S8. RST values estimated from the SCA1 locus in the contemporary MNA populations and other worldwide populations.
	SCA1
			MAY	MAZ	MIX	NAH-GRO	NAH-MOR	PAM	POP	RAR	TOT	YOE	ZAP	HUN	USA	FIN	MTZ	TLA	FRA	ADY	BAS	BEL	HOL	KUR	NOV	OSH	UDM	YAK	ALC	LVI	COM-1	COM-2	POL
		MAY	-	0.96416	0.31749	0.427257	0.9588	0.427282	0.799044	0.9588	0.9588	0.159758	0.669737	£ 0.0001	0.0155308	0.0630706	0.907569	0.669737	0.00534	£ 0.0001	£ 0.0001	£ 0.0001	0.1381	0.001875	0.01435	0.0023	0.0400875	£ 0.0001	0.0252429	0.01435	£ 0.0001	£ 0.0001	0.039
		MAZ	-0.02389	-	0.610812	0.691498	0.9999	0.742018	0.908152	0.93627	0.971324	0.372586	0.897067	£ 0.0001	0.218805	0.509683	0.93627	0.897067	0.07859	0.0497833	0.01218	0.15138	0.321047	0.177569	0.235422	0.100791	0.158872	0.01218	0.06235	0.15138	0.0497833	£ 0.0001	0.321047
		MIX	0.00634	-0.00855	-	0.65736	0.305163	0.654599	0.488406	0.0583467	0.305163	0.00583579	0.488406	£ 0.0001	0.000373333	0.00308	0.053088	0.41846	£ 0.0001	£ 0.0001	£ 0.0001	£ 0.0001	0.00212471	£ 0.0001	£ 0.0001	£ 0.0001	£ 0.0001	£ 0.0001	£ 0.0001	£ 0.0001	£ 0.0001	£ 0.0001	0.0007
		NAH-GRO	0.00193	-0.00839	-0.00756	-	0.391954	0.96872	0.693339	0.102471	0.40176	0.00238737	0.693339	£ 0.0001	0.00018	0.001335	0.096363	0.669026	£ 0.0001	£ 0.0001	£ 0.0001	£ 0.0001	0.000794118	£ 0.0001	£ 0.0001	£ 0.0001	0.00018	£ 0.0001	£ 0.0001	£ 0.0001	£ 0.0001	£ 0.0001	0.0003375
		NAH-MOR	-0.0106	-0.02973	0.0037	0.00089	-	0.533338	0.781492	0.791866	0.86922	0.0948133	0.761315	£ 0.0001	0.0216914	0.172996	0.791866	0.761315	0.00293429	£ 0.0001	£ 0.0001	0.003874	0.0654129	0.0105083	0.0241973	0.0032175	0.01524	£ 0.0001	0.00343778	0.00983273	£ 0.0001	£ 0.0001	0.0654129
		PAM	0.00097	-0.01566	-0.00677	-0.00795	-0.00358	-	0.73329	0.13106	0.404102	0.00468421	0.73329	£ 0.0001	£ 0.0001	0.00116176	0.098875	0.69375	£ 0.0001	£ 0.0001	£ 0.0001	£ 0.0001	0.00165278	£ 0.0001	£ 0.0001	£ 0.0001	£ 0.0001	£ 0.0001	£ 0.0001	0.00015625	£ 0.0001	£ 0.0001	£ 0.0001
		POP	-0.00796	-0.0256	-0.00577	-0.00894	-0.01327	-0.0098	-	0.462732	0.719716	0.0442267	0.9999	£ 0.0001	0.00492	0.0651537	0.472937	0.9999	0.000266667	£ 0.0001	£ 0.0001	0.000266667	0.0306071	0.00281455	0.00776	0.00048	0.00336	£ 0.0001	0.000266667	0.00420923	£ 0.0001	£ 0.0001	0.0153
		RAR	-0.00574	-0.02355	0.02372	0.01878	-0.01011	0.01075	-0.00172	-	0.9999	0.0330178	0.289754	£ 0.0001	0.00288267	0.0640005	0.9999	0.318024	£ 0.0001	£ 0.0001	£ 0.0001	£ 0.0001	0.0265176	0.00046	0.00228231	£ 0.0001	0.00244786	£ 0.0001	0.000766667	0.000627273	£ 0.0001	£ 0.0001	0.0133831
		TOT	-0.00801	-0.02666	0.00657	0.00322	-0.01316	0.00097	-0.00933	-0.00901	-	0.302633	0.651892	£ 0.0001	0.0846853	0.241788	0.9999	0.651892	0.0294764	£ 0.0001	0.000945	0.0136267	0.28413	0.0272869	0.0779625	0.0230059	0.123811	£ 0.0001	0.0846853	0.064332	0.00460174	£ 0.0001	0.156532
		YAQ	0.01983	0.01676	0.08387	0.09842	0.03271	0.07459	0.05333	0.03832	0.01182	-	0.025578	£ 0.0001	0.870064	0.742199	0.0379668	0.0202725	0.571939	0.252601	0.0868431	0.872963	0.881181	0.872963	0.881181	0.38241	0.817857	0.00546	0.835873	0.548344	0.238785	£ 0.0001	0.923384
		ZAP	-0.00415	-0.02157	-0.00421	-0.0074	-0.00932	-0.00765	-0.01287	0.0027	-0.00503	0.06256	-	£ 0.0001	0.00168954	0.0271713	0.35272	0.952855	£ 0.0001	£ 0.0001	£ 0.0001	£ 0.0001	0.0136267	£ 0.0001	0.00168954	£ 0.0001	0.000945	£ 0.0001	0.00039375	0.0007	£ 0.0001	£ 0.0001	0.0059976
		HUN	0.77295	0.81136	0.82121	0.85911	0.82131	0.83473	0.82814	0.85499	0.76449	0.75987	0.83565	-	£ 0.0001	£ 0.0001	£ 0.0001	£ 0.0001	£ 0.0001	£ 0.0001	£ 0.0001	£ 0.0001	£ 0.0001	£ 0.0001	£ 0.0001	£ 0.0001	£ 0.0001	£ 0.0001	£ 0.0001	£ 0.0001	£ 0.0001	£ 0.0001	£ 0.0001
		USA	0.03926	0.04629	0.12213	0.12821	0.05955	0.10568	0.08469	0.05968	0.03271	-0.00891	0.09255	0.78956	-	0.328867	0.00113333	£ 0.0001	0.672191	0.259725	0.0679757	0.932249	0.630063	0.932249	0.932249	0.420584	0.932249	£ 0.0001	0.9999	0.617946	0.244043	£ 0.0001	0.629085
		FIN	0.0153	0.00213	0.06544	0.0549	0.0162	0.04992	0.03111	0.01484	0.00899	-0.00556	0.03754	0.78508	0.00265	-	0.00549913	0.0107312	0.160055	£ 0.0001	0.0027795	0.135801	0.838462	0.205912	0.328867	0.0547967	0.392754	£ 0.0001	0.398349	0.171837	0.0153408	£ 0.0001	0.658781
		MTZ	-0.00313	-0.02137	0.02035	0.01133	-0.00797	0.00948	-0.0024	-0.00423	-0.00643	0.03081	0.00198	0.83754	0.04923	0.01689	-	0.328867	£ 0.0001	£ 0.0001	£ 0.0001	£ 0.0001	0.0433108	£ 0.0001	£ 0.0001	£ 0.0001	0.00322227	£ 0.0001	0.0018521	£ 0.0001	£ 0.0001	£ 0.0001	0.00289
		TLA	-0.00338	-0.02171	-0.00167	-0.00531	-0.00911	-0.00566	-0.01151	0.00132	-0.00446	0.05888	-0.00857	0.83456	0.08679	0.03618	0.00199	-	£ 0.0001	£ 0.0001	£ 0.0001	£ 0.0001	0.0102789	£ 0.0001	£ 0.0001	£ 0.0001	0.00207667	£ 0.0001	£ 0.0001	£ 0.0001	£ 0.0001	£ 0.0001	0.00195177
		FRA	0.06099	0.12887	0.18684	0.21961	0.12418	0.16515	0.16188	0.11798	0.05908	-0.00383	0.16109	0.82211	-0.00423	0.01041	0.07382	0.14219	-	0.59946	0.173477	0.516889	0.32605	0.54558	0.59946	0.672477	0.810815	0.00181125	0.613538	0.831285	0.488501	£ 0.0001	0.32605
		ADY	0.10518	0.14464	0.24188	0.23743	0.15205	0.21009	0.19006	0.13864	0.10489	0.00956	0.19522	0.84613	0.00483	0.0271	0.10639	0.18257	-0.00196	-	0.320009	0.02832	0.079727	0.0638782	0.168577	0.95822	0.47775	£ 0.0001	0.31521	0.911718	0.722179	£ 0.0001	0.023919
		BAS	0.1136	0.19493	0.25776	0.28906	0.19273	0.23636	0.23103	0.18987	0.11517	0.02662	0.23187	0.80746	0.01927	0.04303	0.13365	0.21287	0.01154	0.0032	-	0.0158871	0.0308733	0.0269362	0.0686125	0.628755	0.192962	0.058146	0.0686125	0.589858	0.668886	£ 0.0001	0.0158871
		BEL	0.04997	0.05161	0.14073	0.12763	0.06458	0.11537	0.09135	0.05717	0.04365	-0.0072	0.09871	0.82664	-0.00356	0.0042	0.05093	0.09344	-0.00109	0.00858	0.0249	-	0.650522	0.9999	0.9999	0.242531	0.854495	£ 0.0001	0.97977	0.487132	0.0932377	£ 0.0001	0.628755
		HOL	0.0157	0.00814	0.07317	0.07984	0.02367	0.06265	0.04187	0.02688	0.00846	-0.01186	0.05039	0.76443	-0.00521	-0.00548	0.02355	0.04783	0.00224	0.01868	0.03613	-0.00355	-	0.668886	0.694827	0.242531	0.649866	£ 0.0001	0.630673	0.436333	0.111304	£ 0.0001	0.9999
		KUR	0.0492	0.05615	0.14472	0.1357	0.06849	0.11949	0.09662	0.06124	0.04374	-0.00745	0.10368	0.82945	-0.00383	0.00392	0.05144	0.09719	-0.00115	0.00888	0.0264	-0.00188	-0.00374	-	0.9999	0.34334	0.917736	£ 0.0001	0.936443	0.554661	0.153682	£ 0.0001	0.662118
		NOV	0.03903	0.04556	0.12342	0.12542	0.05847	0.10488	0.08389	0.05653	0.03296	-0.00876	0.09134	0.8005	-0.00506	0.00212	0.04678	0.08545	-0.0026	0.00746	0.02334	-0.00309	-0.00535	-0.00336	-	0.446307	0.922578	0.000366667	0.936443	0.659466	0.255766	£ 0.0001	0.731164
		OSH	0.072	0.10936	0.18241	0.20575	0.11784	0.16617	0.14994	0.12087	0.06681	0.00254	0.15629	0.78684	0.001	0.01988	0.09101	0.14508	-0.00429	-0.0043	-0.00096	0.00568	0.00958	0.00585	0.00349	-	0.662118	0.0200347	0.508488	0.936443	0.917736	£ 0.0001	0.209996
		UDM	0.03939	0.0658	0.13189	0.159	0.07434	0.1184	0.1036	0.07763	0.03268	-0.01058	0.10951	0.78737	-0.00817	0.00203	0.05376	0.09919	-0.00776	0.00025	0.01573	-0.00569	-0.00633	-0.00594	-0.00724	-0.00316	-	0.00636308	0.936443	0.754462	0.480198	£ 0.0001	0.662118
		YAK	0.18435	0.24545	0.3148	0.34767	0.25423	0.30413	0.28706	0.26961	0.18067	0.08799	0.29536	0.7338	0.08285	0.11333	0.22813	0.28435	0.07917	0.0675	0.02879	0.10075	0.09991	0.10371	0.09098	0.04721	0.07848	-	0.000366667	0.038115	0.0152429	£ 0.0001	£ 0.0001
		ALC	0.03925	0.07585	0.13968	0.16629	0.07982	0.12238	0.11167	0.07818	0.03414	-0.01039	0.11493	0.80783	-0.00736	0.00126	0.05067	0.10191	-0.00517	0.00443	0.0239	-0.00519	-0.00644	-0.00546	-0.00669	0.00091	-0.00977	0.09367	-	0.662118	0.255766	£ 0.0001	0.693533
		LVI	0.05548	0.07019	0.14448	0.16745	0.08509	0.13431	0.11211	0.09472	0.0466	-0.00421	0.1221	0.75596	-0.00371	0.01288	0.07693	0.11579	-0.00761	-0.00578	-0.0006	0.00067	0.00167	0.00059	-0.00168	-0.0082	-0.00767	0.04551	-0.00462	-	0.850997	£ 0.0001	0.400572
		COM-1	0.09563	0.19238	0.24457	0.28185	0.18225	0.22079	0.22301	0.17427	0.09812	0.01422	0.21971	0.82376	0.00824	0.02925	0.11171	0.19659	0.00124	-0.00269	-0.00257	0.01249	0.02279	0.01342	0.01142	-0.00557	0.00468	0.04917	0.01112	-0.00612	-	£ 0.0001	0.0653529
		COM-2	0.38264	0.42847	0.48872	0.53196	0.44602	0.49442	0.47047	0.48768	0.37024	0.29358	0.48517	0.56119	0.31147	0.34236	0.46821	0.48249	0.3287	0.35626	0.26574	0.36815	0.3077	0.37038	0.32825	0.27224	0.30123	0.13129	0.32898	0.25037	0.30233	-	£ 0.0001
		POL	0.02543	0.02302	0.09655	0.09411	0.03672	0.07904	0.05833	0.03478	0.01921	-0.00888	0.06562	0.80164	-0.00247	-0.00191	0.03031	0.06149	0.00438	0.01917	0.03826	-0.00107	-0.00736	-0.00127	-0.00266	0.01289	-0.00344	0.11092	-0.00379	0.00573	0.02409	0.34675	-
Note:	Mayans, MAY; Mazahuas, MAZ; Mixes, MIX; Nahuas-Guerrero, NAH-GRO; Nahuas-Morelos, NAH-MOR; Pames, PAM; Popolucas; POP; Rarámuris (Tarahumaras), RAR; Yoemem (Yaquis), YOE;
	Mexican Mestizos from the Central Valley of Mexico, CMV; Mexican Mestizos from Tlalte-tela, Veracruz; TLA. Mestizo data were obtained from Magaña et al., 2014 (please, check Table S1).
	Adygei (Russia), ADY; Alchevsk (Ukraine), ALC; Bashkir (Russia), BAS; Belarussian (Russia), BEL; Combined populations, COM; Finnland, FIN; France, FRA; Holmogory (Russia), HOL; Hungary, HUN;
	Kurks (Russia), KUR; Lviv (Ukraine), LVI; Novgorod (Russia), NOV; Oshevensk (Russia), OSH; Poland, POL; Udmurt (Russia), UDM; United States of America, USA (please, check Table S1).
	RST values are presented in the lower diagonal of the table, while the p-values appear in the upper matrix. These estimates were generated with Arlequin v3.5 (10,000 permutations) and adjusted by false discovery rate test in R-software.
	The p-values in boldface indicate significantly different values.

## Sheet: Table S9
Table S9. RST values estimated from the SCA2 locus in the contemporary MNA populations and other worldwide populations.
	SCA2
			MAY	MAZ	MIX	NAH-GRO	NAH-MOR	PAM	POP	RAR	TOT	YOE	ZAP	USA	GBR	DEU-1	DEU-2	CHE	FIN	TUR	CUB	MTZ	TLA	POL	CEU	CHB	JPT	YRI
		MAY	-	0.512274	0.771275	0.0553634	0.356832	0.607776	0.63349	0.537111	0.904856	0.353614	0.689243	£ 0.0001	0.930653	0.639683	0.804397	0.522096	0.920307	0.175188	0.384715	0.309833	0.213946	0.63724	0.812887	0.37988	0.353614	0.026089
		MAZ	-0.00272	-	0.17149	0.918953	0.03809	0.63724	0.134832	0.74672	0.463407	0.0464512	0.80541	£ 0.0001	0.352268	0.27625	0.233182	0.20995	0.358339	0.074266	0.99902	0.804397	0.99902	0.258375	0.240115	0.0407083	0.0441835	0.678212
		MIX	-0.00615	0.04472	-	0.0109267	0.258375	0.335319	0.820895	0.3155	0.933774	0.288521	0.560092	£ 0.0001	0.583164	0.980002	0.806998	0.933833	0.63724	0.568925	0.300284	0.228614	0.134392	0.973241	0.918844	0.384715	0.37988	£ 0.0001
		NAH-GRO	0.02821	-0.02369	0.06788	-	0.0056875	0.225103	0.0233235	0.331814	0.0976562	0.0056875	0.319214	£ 0.0001	0.03809	£ 0.0001	£ 0.0001	£ 0.0001	0.0192538	£ 0.0001	0.804117	0.348953	0.755507	£ 0.0001	0.0156107	£ 0.0001	£ 0.0001	0.660209
		NAH-MOR	0.00791	0.13861	0.0228	0.13193	-	0.0553634	0.240115	0.0897525	0.464314	0.853498	0.213946	£ 0.0001	0.0407083	0.33007	0.225103	0.374472	0.20995	0.432794	0.179927	0.0850696	0.0156107	0.366607	0.228614	0.544271	0.560706	£ 0.0001
		PAM	-0.00286	-0.01483	0.00511	0.0125	0.04047	-	0.267158	0.920204	0.549058	0.0528899	0.99902	£ 0.0001	0.571028	0.229831	0.234305	0.126359	0.537111	0.0056875	0.63724	0.785525	0.512274	0.229831	0.384715	0.0464512	0.0464512	0.0583506
		POP	-0.00527	0.09227	-0.00894	0.08986	0.0427	0.01331	-	0.278443	0.742511	0.319214	0.533532	£ 0.0001	0.324682	0.74672	0.63724	0.893967	0.480356	0.954159	0.315518	0.233758	0.110776	0.80541	0.660209	0.170504	0.147735	£ 0.0001
		RAR	-0.00143	-0.01892	0.00561	0.00642	0.03387	-0.00681	0.01152	-	0.522096	0.0976562	0.918844	£ 0.0001	0.549058	0.144768	0.151917	0.0835079	0.432794	£ 0.0001	0.692576	0.880794	0.615574	0.20995	0.390374	0.0897525	0.074266	0.128122
		TOT	-0.00775	0.00051	-0.01047	0.03598	0.00317	-0.00274	-0.0103	-0.00146	-	0.480356	0.685884	£ 0.0001	0.804397	0.920204	0.979183	0.803591	0.804397	0.44282	0.431398	0.377204	0.27625	0.891641	0.99902	0.512274	0.507247	0.0156107
		YAQ	0.00642	0.14092	0.01672	0.12919	-0.0137	0.03751	0.0245	0.03178	0.0017	-	0.266852	£ 0.0001	0.0407083	0.374472	0.210779	0.384715	0.213946	0.507809	0.132718	0.0997595	0.026089	0.421624	0.220075	0.804397	0.799673	£ 0.0001
		ZAP	-0.00515	-0.01932	-0.00079	0.00758	0.02194	-0.00864	0.00328	-0.00822	-0.00618	0.02061	-	£ 0.0001	0.771275	0.338654	0.342062	0.23699	0.685884	0.0677388	0.732333	0.804397	0.571028	0.389151	0.57777	0.219375	0.258375	0.146278
		USA	0.42767	0.2116	0.45897	0.3402	0.45381	0.40075	0.43741	0.37005	0.37762	0.47121	0.32861	-	£ 0.0001	£ 0.0001	£ 0.0001	£ 0.0001	£ 0.0001	£ 0.0001	£ 0.0001	£ 0.0001	£ 0.0001	£ 0.0001	£ 0.0001	£ 0.0001	£ 0.0001	£ 0.0001
		GBR	-0.00565	0.02591	-0.00031	0.04917	0.07142	-0.00291	0.01811	-0.00143	-0.00711	0.06229	-0.00569	0.51273	-	0.515572	0.632223	0.377204	0.980002	0.0976562	0.384715	0.397907	0.179927	0.464314	0.660209	0.026089	0.0497289	£ 0.0001
		DEU-1	-0.00154	0.02817	-0.0056	0.06235	0.0057	0.00754	-0.00643	0.01086	-0.00581	0.00372	0.00479	0.63193	-0.00074	-	0.63724	0.763093	0.338654	0.156	0.074266	0.0056875	0.026089	0.898371	0.940994	0.432794	0.42575	£ 0.0001
		DEU-2	-0.00254	0.03248	-0.00478	0.06793	0.01671	0.00586	-0.00311	0.00923	-0.00601	0.01313	0.00306	0.67025	-0.00218	-0.00044	-	0.480356	0.560706	0.0192538	0.0677388	0.0056875	0.0233235	0.63724	0.915492	0.258375	0.213946	£ 0.0001
		CHE	-0.00056	0.05583	-0.00631	0.08753	0.00704	0.0144	-0.0082	0.01676	-0.00567	0.0041	0.00938	0.62209	0.00383	-0.00133	0.00016	-	0.28061	0.470998	0.070525	0.0192538	£ 0.0001	0.949114	0.804397	0.470998	0.466562	£ 0.0001
		FIN	-0.00346	0.00669	-0.00309	0.03779	0.01893	-0.00128	-0.00025	0.00057	-0.00553	0.01596	-0.00342	0.557	-0.00425	0.00091	-0.00044	0.00271	-	0.0192538	0.233182	0.17149	0.0974035	0.449748	0.74672	0.223096	0.225103	£ 0.0001
		TUR	0.00807	0.10896	-0.00179	0.1423	0.00051	0.03645	-0.00829	0.04039	0.00078	-0.0018	0.02986	0.73218	0.01794	0.00226	0.00655	9e-05	0.01225	-	£ 0.0001	£ 0.0001	£ 0.0001	0.500981	0.401815	0.68028	0.68028	£ 0.0001
		CUB	0.0028	-0.02779	0.00789	-0.00874	0.02367	-0.00579	0.00943	-0.00709	0.0007	0.02401	-0.00794	0.20667	0.00379	0.02894	0.02854	0.03008	0.00951	0.06754	-	0.74672	0.99902	0.169271	0.319214	0.160015	0.126359	0.571028
		MTZ	0.0037	-0.01883	0.00922	0.0038	0.03362	-0.00341	0.01393	-0.0039	0.00419	0.03104	-0.00475	0.43517	0.00234	0.0165	0.01394	0.01866	0.00526	0.03645	-0.00535	-	0.659273	0.0850696	0.29252	0.09204	0.07325	0.17149
		TLA	0.01036	-0.02489	0.0258	-0.00515	0.0616	-0.0008	0.03456	-0.00307	0.01214	0.05979	-0.00312	0.3237	0.01516	0.03528	0.03594	0.04537	0.01611	0.08551	-0.00992	-0.00241	-	0.026089	0.134832	0.0109267	0.0192538	0.401815
		POL	-0.00255	0.03641	-0.00736	0.06876	0.00578	0.0087	-0.00868	0.01044	-0.00713	0.0033	0.004	0.54123	0.00079	-0.0024	-0.00135	-0.00337	0.00053	-3e-05	0.01826	0.01414	0.03287	-	0.880794	0.464314	0.463407	£ 0.0001
		CEU	-0.00637	0.03402	-0.00941	0.06025	0.026	0.00237	-0.00556	0.00337	-0.01017	0.02046	-0.00238	0.4664	-0.00361	-0.0049	-0.00486	-0.00476	-0.00389	0.00184	0.00675	0.00725	0.02229	-0.00618	-	0.267481	0.27625	£ 0.0001
		CHB	0.00461	0.17348	0.01354	0.13176	0.00539	0.03536	0.05967	0.02995	0.00018	-0.00675	0.0196	0.50139	0.05942	0.00132	0.00881	0.00087	0.01235	-0.00401	0.02471	0.0277	0.05912	0.0006	0.01711	-	0.99902	£ 0.0001
		JPT	0.00504	0.17959	0.01433	0.13415	0.00617	0.03637	0.06174	0.03084	0.00071	-0.00633	0.02049	0.50903	0.06072	0.0016	0.00911	0.0012	0.01273	-0.00374	0.02582	0.02813	0.06049	0.00096	0.01791	0	-	£ 0.0001
		YRI	0.05526	-0.0129	0.15382	-0.00396	0.27405	0.03867	0.21765	0.0247	0.07461	0.27152	0.02684	0.32025	0.12363	0.09965	0.11385	0.15149	0.07116	0.21966	-0.00476	0.01554	0.00288	0.12542	0.13596	0.29242	0.29698	-
Note:	Mayans, MAY; Mazahuas, MAZ; Mixes, MIX; Nahuas-Guerrero, NAH-GRO; Nahuas-Morelos, NAH-MOR; Pames, PAM; Popolucas; POP; Rarámuris (Tarahumaras), RAR; Yoemem (Yaquis), YOE;
	Mexican Mestizos from the Central Valley of Mexico, CMV; Mexican Mestizos from Tlalte-tela, Veracruz; TLA. Mestizo data were obtained from Magaña et al., 2014 (please, check Table S1).
	Caucasian, Utah residents with Northern and Western European Ancestry from the CEPH collection, CEU; Han Chinese in Beijing, China, CHB; Cuba, CUB; Swiss, CHE; German, DEU; Finland, FIN;
	Great Britain, GBR; Japanese in Tokyo, Japan, JPT; Poland, POL; United States of America, USA; Yoruba in Ibadan, Nigeria, YRI (please, check Table S1).
	RST values are presented in the lower diagonal of the table, while the p-values appear in the upper matrix. These estimates were generated with Arlequin v3.5 (10,000 permutations) and adjusted by false discovery rate test in R-software.
	The p-values in boldface indicate significantly different values.

## Sheet: Table S10
Table S10. RST values estimated from the SCA3 locus in the contemporary MNA populations and other worldwide populations.
	SCA3
			MAY	MAZ	MIX	NAH-GRO	NAH-MOR	PAM	POP	RAR	TOT	YOE	ZAP	IND	BRA	FIN	PRT	MTZ	TLA	ISR
		MAY	-	0.688271	0.696206	0.869652	0.714372	0.392551	0.301998	0.0660254	0.86959	0.647423	0.946386	0.86959	£ 0.0001	0.0618203	0.288558	0.001836	0.510199	0.804153
		MAZ	-0.00775	-	0.86959	0.742883	0.560938	0.295727	0.86959	0.091902	0.616558	0.86959	0.638937	0.635874	0.00561	0.913734	0.86959	0.766465	0.913734	0.86959
		MIX	-0.00322	-0.02338	-	0.831023	0.510199	0.16929	0.616558	0.016677	0.616558	0.913734	0.693954	0.560938	£ 0.0001	0.534201	0.86959	0.218122	0.86959	0.913734
		NAH-GRO	-0.00628	-0.0158	-0.00782	-	0.634934	0.295727	0.416139	0.0445886	0.787516	0.766465	0.86959	0.750365	£ 0.0001	0.229339	0.531057	0.0660254	0.6579	0.899328
		NAH-MOR	-0.00441	0.01059	0.00726	-0.00223	-	0.86959	0.245941	0.540248	0.851451	0.458041	0.766465	0.798154	0.00235385	0.0779917	0.122712	0.0317845	0.392551	0.635874
		PAM	0.00736	0.03731	0.02524	0.01173	-0.01051	-	0.039195	0.534201	0.616558	0.12214	0.510199	0.48295	£ 0.0001	0.00133044	0.00133044	£ 0.0001	0.0869186	0.304248
		POP	0.02059	-0.02674	-0.00136	0.01017	0.04679	0.07548	-	0.001836	0.245941	0.635862	0.301998	0.210942	£ 0.0001	0.86959	0.510199	0.850522	0.750365	0.634934
		RAR	0.03308	0.08234	0.06072	0.04083	0.00292	0.00066	0.12434	-	0.192058	0.013559	0.122432	0.0891314	£ 0.0001	£ 0.0001	£ 0.0001	£ 0.0001	0.00704893	0.0816498
		TOT	-0.00736	-0.00447	-0.00211	-0.00732	-0.01132	-0.00158	0.02651	0.01979	-	0.534201	0.90882	0.96466	£ 0.0001	0.091902	0.226659	0.0321778	0.48295	0.747033
		YAQ	-0.00284	-0.02655	-0.01211	-0.00821	0.01002	0.02983	-0.00564	0.06801	-0.001	-	0.630344	0.544267	£ 0.0001	0.638937	0.913734	0.355747	0.912037	0.893455
		ZAP	-0.00752	-0.0106	-0.0051	-0.00844	-0.00867	0.00245	0.0178	0.02586	-0.0103	-0.00475	-	0.912037	£ 0.0001	0.127847	0.304248	0.0348655	0.544267	0.818426
		IND	-0.00269	-0.0044	0.00069	-0.00311	-0.00632	0.00224	0.02206	0.0192	-0.00618	0.00104	-0.00545	-	£ 0.0001	0.00133044	0.0935296	£ 0.0001	0.288794	0.638937
		BRA	0.16712	0.19241	0.18577	0.16825	0.11419	0.11205	0.23184	0.07957	0.14058	0.18847	0.14977	0.17059	-	£ 0.0001	£ 0.0001	£ 0.0001	£ 0.0001	£ 0.0001
		FIN	0.01463	-0.02184	-0.00089	0.00705	0.03091	0.0498	-0.00834	0.0858	0.01798	-0.00429	0.01314	0.0209	0.24906	-	0.415825	0.304248	0.696206	0.464979
		PRT	0.0032	-0.02189	-0.00635	-0.00213	0.01442	0.03121	-0.00329	0.06413	0.0048	-0.0085	0.00152	0.00801	0.21423	0.00013	-	0.0450075	0.912037	0.780261
		MTZ	0.03498	-0.01513	0.01207	0.02456	0.0585	0.08071	-0.00729	0.12248	0.04073	0.0072	0.03371	0.04185	0.29084	0.00176	0.0103	-	0.304248	0.188455
		TLA	0.00317	-0.02455	-0.00786	-0.00285	0.01507	0.03438	-0.0068	0.06966	0.00486	-0.01027	0.00111	0.00782	0.2033	-0.00282	-0.00507	0.00612	-	0.831023
		ISR	-0.00519	-0.02174	-0.01006	-0.0088	0.00116	0.01701	0.00091	0.04762	-0.0053	-0.01125	-0.00725	-0.00137	0.17539	0.00154	-0.00527	0.01599	-0.00657	-
Note:	Mayans, MAY; Mazahuas, MAZ; Mixes, MIX; Nahuas-Guerrero, NAH-GRO; Nahuas-Morelos, NAH-MOR; Pames, PAM; Popolucas; POP; Rarámuris (Tarahumaras), RAR; Yoemem (Yaquis), YOE;
	Mexican Mestizos from the Central Valley of Mexico, CMV; Mexican Mestizos from Tlalte-tela, Veracruz; TLA. Mestizo data were obtained from Magaña et al., 2014 (please, check Table S1).
	Brazil, BRA; Finnland, FIN; India, IND; Israel, ISR; Portugal, PRT; (please, check Table S1).
	RST values are presented in the lower diagonal of the table, while the p-values appear in the upper matrix. These estimates were generated with Arlequin v3.5 (10,000 permutations) and adjusted by false discovery rate test in R-software.
	The p-values in boldface indicate significantly different values.

[truncated: 4 more sheets: Table S11, Table S12, Table S13, Table S14]
